# Supplementary material for: Coordinative Management of Soil Resources and Agricultural Farmland Environment for Food Security and Sustainable Development in China
Source: Int J Environ Res Public Health. 2023 Feb 12;20(4):3233. doi: 10.3390/ijerph20043233 (PMC9966783; doi:10.3390/ijerph20043233)
Supplement: Supplementary file 1 [file ijerph-20-03233-s001.zip]

Archive with 1 entries (1 files):
- ijerph-1793932-supplementary.pdf
